# Supplementary material for: Activation of intestinal endogenous retroviruses by alcohol exacerbates liver disease
Source: J Clin Invest. 2025 May 13;135(13):e188541. doi: 10.1172/JCI188541 (PMC12208555; doi:10.1172/JCI188541)
Supplement: Supporting data values [file jci-135-188541-s260.xlsx]

## Sheet: Fig.1A
HERV-K env			HERV-K pol			HERV-H env			HERV-P env
Control	AUD		Control	AUD		Control	AUD		Control	AUD
0.697302	1.49816		1.298	1.26336		1.39445	0.864466		1.05711	1.26849
1.62876	6.50348		1.26904	4.54635		0.782032	3.27423		0.995197	1.29004
0.955134	2.70188		0.939063	1.20975		0.385264	0.486032		0.721732	0.58317
0.661501	6.46785		1.01511	2.71378		0.439258	1.50442		0.407858	0.742074
0.796528	1.06064		0.437308	1.55083		0.27476	1.32923		0.58563	0.563269
1.28355	0.879223		1.78178	0.910857		0.920988	1.88836		1.04604	0.89084
1.24737	0.860209		1.11463	0.88239		1.09193	1.03795		1.66139	0.90899
1.31067	1.4849		1.00829	1.35295		1.5105	1.70006		2.01174	0.988856
0.548165	1.48274		0.681991	1.24005		1.0048	0.755751		0.990359	1.26946
0.579622	4.73775		0.654362	2.97185		0.83837	2.42588		0.862456	3.29684
1.63002	0.983395		1.33692	0.710438		0.926324	0.593336		1.1433	0.627332
1.74985	2.99957		0.851887	2.3729		1.37933	1.12014		1.46339	1.16494
1.0803	1.50109		0.520745	1.43296		2.12411	0.840095		1.06656	0.897967
0.189187	2.20668		0.395174	2.87834		0.646688	0.667865		0.59845	1.03527
0.85534	1.14015		0.730905	1.70655		0.824415	4.17398		0.741764	0.515494
0.786692	0.994274		1.96479	2.22238		0.456784	0.814644		0.647018	0.895351
	0.529123			0.764698			0.496782			0.911645
	4.10979			2.69131			4.76995			1.52321
	4.94754			3.81348			6.63			1.62004
	2.30212			2.03199			1.7296			0.698924
	0.645311			0.758257			0.676929			0.395345
	1.25575			1.69313			1.23925			0.283461
	3.98318			2.77229			1.72839			0.383537
	2.2504			1.71267			1.02295			2.63896
	1.2465			0.956639			0.588568			0.938671
	1.07474			0.780494			0.430395			0.874059
	1.85013			1.1346			0.37956			0.957815
	1.06049			0.868077			0.615447			0.739577
	1.06378			1.17833			0.94329			0.772702
	1.77418			1.30042			1.18629			0.893051
	1.57825			2.46399			0.50805			0.64462
	3.63175			1.51206			2.09172			0.523651
	0.508482			0.615731			0.511905			0.504682
	1.19641			7.06915			0.819553			0.665556
	1.29509			1.06634			0.919372			0.937698
	1.55501			1.46787			0.861776			0.86391
	1.20814			1.11335			0.668425			0.682864
	0.502768			0.548397			1.02331			0.918711
	0.52881			1.08204			0.892392			0.904105
	3.70055			1.5547			0.775803			0.543013
	0.389735			0.328085			0.416005			0.464426
	0.776784			0.818842			0.740453			0.609069
	0.758886			0.336384			0.860992			0.671769
	1.37906			1.71465			1.23575			0.629269

## Sheet: Fig.1B
HERV-K env				HERV-K pol				HERV-H env				HERV-P env
Control	F0/F1	F2-F4		Control	F0/F1	F2-F4		Control	F0/F1	F2-F4		Control	F0/F1	F2-F4
0.697302	1.483	6.468		1.298	1.24	2.714		1.39445	0.756	1.504		1.05711	1.269	0.742
1.62876	1.246	1.061		1.26904	0.957	1.551		0.782032	0.589	1.329		0.995197	0.939	0.563
0.955134	1.85	4.738		0.939063	1.135	2.972		0.385264	0.38	2.426		0.721732	0.958	3.297
0.661501	1.06	0.983		1.01511	0.868	0.71		0.439258	0.615	0.593		0.407858	0.74	0.627
0.796528	1.064	1.14		0.437308	1.178	1.707		0.27476	0.943	4.174		0.58563	0.773	0.515
1.28355	0.508	0.529		1.78178	0.616	0.765		0.920988	0.512	0.497		1.04604	0.505	0.912
1.24737	1.196	4.948		1.11463	7.069	3.813		1.09193	0.82	6.63		1.66139	0.666	1.62
1.31067	1.295	2.302		1.00829	1.066	2.032		1.5105	0.919	1.73		2.01174	0.938	0.699
0.548165	1.555	1.774		0.681991	1.468	1.3		1.0048	0.862	1.186		0.990359	0.864	0.893
0.579622	1.208	1.498		0.654362	1.113	1.263		0.83837	0.668	0.864		0.862456	0.683	1.268
1.63002	0.529	0.879		1.33692	1.082	0.911		0.926324	0.892	1.888		1.1433	0.904	0.891
1.74985	0.759	0.86		0.851887	0.336	0.882		1.37933	0.861	1.038		1.46339	0.672	0.909
1.0803	1.379	6.503		0.520745	1.715	4.546		2.12411	1.236	3.274		1.06656	0.629	1.29
0.189187	2.25	2.702		0.395174	1.713	1.21		0.646688	1.023	0.486		0.59845	2.639	0.583
0.85534	0.503	1.485		0.730905	0.548	1.353		0.824415	1.023	1.7		0.741764	0.919	0.989
0.786692	0.39	3		1.96479	0.328	2.373		0.456784	0.416	1.12		0.647018	0.464	1.165
	0.777	2.207			0.819	2.878			0.74	0.668			0.609	1.035
	1.256	0.994			1.693	2.222			1.239	0.815			0.283	0.895
	3.983				2.772				1.728				0.384
	1.501				1.433				0.84				0.898
	4.11				2.691				4.77				1.523
	1.075				0.78				0.43				0.874
	1.578				2.464				0.508				0.645
	3.632				1.512				2.092				0.524
	3.701				1.555				0.776				0.543
	0.645				0.758				0.677				0.395

## Sheet: S.Fig.1A
HERV-K env				HERV-K pol				HERV-H env				HERV-P env
Control	Non-Progressive	Progressive		Control	Non-Progressive	Progressive		Control	Non-Progressive	Progressive		Control	Non-Progressive	Progressive
0.697302	1.483	2.25		1.298	1.24	1.713		1.39445	0.756	1.023		1.05711	1.269	2.639
1.62876	1.246	0.503		1.26904	0.957	0.548		0.782032	0.589	1.023		0.995197	0.939	0.919
0.955134	1.85	0.39		0.939063	1.135	0.328		0.385264	0.38	0.416		0.721732	0.958	0.464
0.661501	1.06	0.777		1.01511	0.868	0.819		0.439258	0.615	0.74		0.407858	0.74	0.609
0.796528	1.064	1.501		0.437308	1.178	1.433		0.27476	0.943	0.84		0.58563	0.773	0.898
1.28355	0.508	4.11		1.78178	0.616	2.691		0.920988	0.512	4.77		1.04604	0.505	1.523
1.24737	1.196	1.075		1.11463	7.069	0.78		1.09193	0.82	0.43		1.66139	0.666	0.874
1.31067	1.295	1.578		1.00829	1.066	2.464		1.5105	0.919	0.508		2.01174	0.938	0.645
0.548165	1.555	3.632		0.681991	1.468	1.512		1.0048	0.862	2.092		0.990359	0.864	0.524
0.579622	1.208	3.701		0.654362	1.113	1.555		0.83837	0.668	0.776		0.862456	0.683	0.543
1.63002	0.529	0.645		1.33692	1.082	0.758		0.926324	0.892	0.677		1.1433	0.904	0.395
1.74985	0.759	6.468		0.851887	0.336	2.714		1.37933	0.861	1.504		1.46339	0.672	0.742
1.0803	1.379	1.061		0.520745	1.715	1.551		2.12411	1.236	1.329		1.06656	0.629	0.563
0.189187	1.256	4.738		0.395174	1.693	2.972		0.646688	1.239	2.426		0.59845	0.283	3.297
0.85534	3.983	0.983		0.730905	2.772	0.71		0.824415	1.728	0.593		0.741764	0.384	0.627
0.786692		1.14		1.96479		1.707		0.456784		4.174		0.647018		0.515
		0.529				0.765				0.497				0.912
		4.948				3.813				6.63				1.62
		2.302				2.032				1.73				0.699
		1.774				1.3				1.186				0.893
		1.498				1.263				0.864				1.268
		0.879				0.911				1.888				0.891
		0.86				0.882				1.038				0.909
		6.503				4.546				3.274				1.29
		2.702				1.21				0.486				0.583
		1.485				1.353				1.7				0.989
		3				2.373				1.12				1.165
		2.207				2.878				0.668				1.035
		0.994				2.222				0.815				0.895

## Sheet: S.Fig 1B
Herv-K env	Herv-K pol	Herv-H env	Herv-P	Elasticity
1.498	1.26336	0.864466	1.26849	16.4
6.503	4.54635	3.27423	1.29004	45
2.702	1.20975	0.486032	0.58317	75
6.468	2.71378	1.50442	0.742074	10.1
1.061	1.55083	1.32923	0.563269	10.1
0.879	0.910857	1.88836	0.89084	14.7
0.86	0.88239	1.03795	0.90899	14.6
1.485	1.35295	1.70006	0.988856	21.6
1.483	1.24005	0.755751	1.26946	3.8
4.738	2.97185	2.42588	3.29684	10.9
0.983	0.710438	0.593336	0.627332	9.2
3	2.3729	1.12014	1.16494	23.8
1.501	1.43296	0.840095	0.897967	7.6
2.207	2.87834	0.667865	1.03527	20
1.14	1.70655	4.17398	0.515494	10.2
0.994	2.22238	0.814644	0.895351	69
0.529	0.764698	0.496782	0.911645	10.8
4.11	2.69131	4.76995	1.52321	7.5
4.948	3.81348	6.63	1.62004	12.4
2.302	2.03199	1.7296	0.698924	9.3
0.645	0.758257	0.676929	0.395345	8.3
1.256	1.69313	1.23925	0.283461	7.8
3.983	2.77229	1.72839	0.383537	6.5
2.25	1.71267	1.02295	2.63896	4.6
1.246	0.956639	0.588568	0.938671	3.8
1.075	0.780494	0.430395	0.874059	7
1.85	1.1346	0.37956	0.957815	4.4
1.06	0.868077	0.615447	0.739577	5.1
1.064	1.17833	0.94329	0.772702	3.2
1.774	1.30042	1.18629	0.893051	10.1
1.578	2.46399	0.50805	0.64462	7.4
3.632	1.51206	2.09172	0.523651	6.4
0.508	0.615731	0.511905	0.504682	6
1.196	7.06915	0.819553	0.665556	4.3
1.295	1.06634	0.919372	0.937698	6.3
1.555	1.46787	0.861776	0.86391	4.5
1.208	1.11335	0.668425	0.682864	6
0.503	0.548397	1.02331	0.918711	6.6
0.529	1.08204	0.892392	0.904105	5.8
3.701	1.5547	0.775803	0.543013	7.3
0.39	0.328085	0.416005	0.464426	3.9
0.777	0.818842	0.740453	0.609069	5.4
0.759	0.336384	0.860992	0.671769	3.1
1.379	1.71465	1.23575	0.629269	6.4

## Sheet: Fig.1C
HERV-K env			HERV-K pol			HERV-H env			HERV-P env
Control	AUD		Control	AUD		Control	AUD		Control	AUD
0.462	1.1		0.579	1.842		1.512	6.9		1.007	0.462
0.623	2.391		0.72	2.49		0.604	2.716		1.177	0.633
1.29	2.177		1.249	1.804		0.508	0.654		1.548	0.576
1.54	3.026		1.405	3.735		1.725	2.624		0.543	0.525
1.085	1.714		1.047	2.88		0.651	0.557		0.725	0.798
	3.611			4.843			3.321			1.275
	2.545			3.88			1.055			1.087
	2.003			2.283			1.245			0.94
	2.616			2.13			3.368			1.076
	2.804			2.762			4.337			0.771
	3.83			3.401			2.5			1.214
	0.485			1.316			6.596			0.161
	1.368			1.994			1.544			0.532
	1.159			2.123			5.017			0.514
	1.928			3.67			1.767			1.087
	5.398			5.43			4.292			0.766
	3.574			4.275			3.776			0.917
	5.125			7.316			0.631			1.952
	2.545			3.065			1.908			0.446
	1.955			2.632			1.377			0.419
	3.155			3.934			6.306			1.302
	4.265			4.81			1.04			1.021
	0.634			1.559			10.941			0.097
	1.026			4.441			12.656			0.274
	2.501			2.015			2.087			0.459
	4.235			6.413			1.786			1.385
	3.335			3.658			2.952			0.868

## Sheet: Fig.1E
HERV-K env			HERV-K pol			HERV-H env			HERV-P env			LDH
Vehicle	Ethanol		Vehicle	Ethanol		Vehicle	Ethanol		Vehicle	Ethanol		Vehicle	Ethanol
0.42	37.1		0.12	8.05		0.93	16.13		1.31	7.74		4.36	19.87
0.88	13.89		1.24	18.8		0.53	19.42		0.24	0		1.44	16.13
1.11	272.36		1.33	36.13		2.16	27.08		1.52	41.42		-6.48	36.18
1.58	222.87		1.31	9.76		0.39	10.48		0.93	0		1.69	25.92

## Sheet: Fig.2B
MMTV ENV									MMTV GAG
Control Duodenoum	Ethanol Duodenoum	Control Ilieum	Ethanol Ilieum	Control Colon	Ethanol Colon	Liver	Liver		Control Duodenoum	Ethanol Duodenoum	Control Ilieum	Ethanol Ilieum	Control Colon	Ethanol Colon	Liver	Liver
0.801545	9.37194	0.837954	6.65362	0.73295	1.21321	1.21692	0.218835		1.72107	1.80996	0.894335	13.0479	0.297229	1.09675	1.26005	0.912366
1.11208		0.397761	5.47281	1.20724	0.358117	0.0439282	0.282959		0.444951	0.91305	0.359387	14.9152	2.77661	1.1169	0.665772	1
1.2603	19.899	1.29289	1.07435	1.27641	0.60683	2.47032	1		2.36456	1.87126	1.74103	5.19965	1.11273	3.02019	1.98113	0.837188
0.485131	2.46105	1.43684	20.286	0.864155	0.581252	0.356902	1.94806		0.299055	1.6604	2.82581	45.696	0.538304	2.09596	0.166169	0.233212
1.83487	10.7201	0.531221	0.599295	1.02459	2.42534		0.122235		1.84666	2.70155	0.632395	2.43394	2.02291	3.06351	1.96156	0.095296
1.38684	0.44489	0.309412	13.0331	0.288473	1.65753		0.387443		1.05938	2.331	0.667303	10.3048	1.50655	4.25392		0.100343
0.918872	0.208807	1.38602	7.80322	0.659629	3.31771		0.739543		0.171286	1.63901	1.13089	0.520301	0.796749	1.2795		0.23664
3.03193	4.4609	0.952158	35.4656	0.84564	3.53228		1.42464		0.869859	4.97363	0.400669	3.25929	1.11743	0.63883		0.262502
1.24684	1.30375	1.88346	4.89497	1.17203	6.51381		0.664051		1.55465	0.147757	0.667303	1.4234	1.44386	2.68413		0.604032
0.999604	1.4661	6.99839	24.1369	1.53024	3.68045		1.96244		0.976324	7.42105	1.05996	1.08614	1.97201	2.12329
0.832907	6.92159	0.90824	11.1409	1.65363	5.29078				1.56662	1.50959	0.594176	3.71503	0.370955	10.1708
0.310868	0.0816497	0.204564	11.7345	1.65363	1.46418				0.719205	0.297561	0.614404	3.61039	0.209933	9.96345
	0.126005		13.0331		0.338339					0.0787884		5.70818		0.423714
	0.120755		2.81427		1.13015					0.0940044		5.70818		0.277823
	0.406648		6.01005		13.9553					0.435551		0.745003		28.7341
	77.0921		3.45884		0.447518					0.0891594		8.5766		4.25392
	0.389549		76.9081		0.701751					18.4123		0.426963		0.499841
	0.146342		18.0841		1.86293					1.4007		1.49686		0.235021
	0.288056		0.403891		2.03444					0.760673		1.38264		0.1528
	0.0579204		0.686656		0.934672					0.0183564		0.198934		20.8374
	0.0385931		30.8374		0.665098					9.30583		1.08828		0.436825
	4.89065		13.0331		1.76953					0.084895		5.70818		1.65869
	0.283419		4.49509		2.85616					0.142506		27.9748		0.372218
	0.427653		0.8872		2.85616					0.156659		37.3538		4.25392
	0.283405		1.42881		2.85616					1.0759		5.70818		0.665169
	4.89065		21.8436		1.81893					2.10155		2.3598		0.751156
	11.231		8.17806		4.29953					3.64534		10.38		10.6702
	0.810078		11.3451		1.70817					0.643438		2.5101		0.245063
	1.005		0.335611		2.85616					0.0224902		0.731229		4.25392
	0.146899		3.83583		0.432984					0.795259		0.727501		0.333312

## Sheet: Fig. 2C
ZBP1 ILEUM
Control Ilieum	Ethanol Ilieum
1.57447	2.95185
1.01937	1.81693
0.446448	2.27581
0.959713	1.46675
0.884424	2.18238
2.84293	1.09601
0.668077	0.451186
0.357169	4.66811
0.818171	3.35106
0.429231	1.22036

## Sheet: Fig. 2D
ZBP1			PMLKL/MLKL
Control	Ethanol		Control	Ethanol
0.649568	1.4435		0.136041	1.23735
1.07734	1.43533		0.0935412	0.482645
0.85685	1.38871		0.0544867	0.280626
1.27608	1.06916		0.173695	0.417409
0.632161	1.45468		0.407793	0.193441
	0.95014			0.346434

## Sheet: Fig. 2E
MMTV ENV					MMTV GAG
Vehicle	10 mM Ethanol	20 mM Ethanol	50 mM Ethanol		Vehicle	10 mM Ethanol	20 mM Ethanol	50 mM Ethanol
1.27036	3.61463	4.53657	7.48906		0.755098	3.70614	3.48862	6.96493
0.67037	2.06814	3.058	11.467		1.54859	3.21447	6.3628	6.67467
1.02539	1.46866	2.4021	3.54968		1.43715	1.38033	6.33808	8.1059
1.14517	2.20709	3.38888	3.50949		0.595056	0.784666	4.92044	4.36165
1.02782	2.33963	3.34639	6.50381		1.08397	2.2714	7.77748	6.52679

[truncated: 68 more sheets: Fig. 2F, Fig. 2G, Fig. 2J, S.Fig.2B, S.Fig.2C, S.Fig.2E, S.Fig.2F, S.Fig.2H, S.Fig.2I, Fig 3.B, Fig 3.C, Fig 3.D, Fig 3.E, Fig 3.G, Fig 3.H, Fig 3.I, Fig 3.J, S.F3A, S.F3B, S.F3C …]
